# Supplementary material for: Facile Synthesis of N, S-Doped Carbon Quantum Dots from Food Waste as Fluorescent Probe for Sensitive Detection of Thiamphenicol and Its Analogues in Real Food Samples along with an Application in Bioimaging
Source: Foods. 2022 Aug 11;11(16):2414. doi: 10.3390/foods11162414 (PMC9407342; doi:10.3390/foods11162414)
Supplement: Supplementary file 1 [file foods-11-02414-s001.zip]

Archive with 1 entries (1 files):
- foods-1823442-supplementary.pdf
